# Supplementary material for: Energy assessment of BIPV system in code-compliant residential building in cooling-dominated climates
Source: PLoS One. 2025 Mar 13;20(3):e0318786. doi: 10.1371/journal.pone.0318786 (PMC11906090; doi:10.1371/journal.pone.0318786)
Supplement: S1 File — (XLSX) [file pone.0318786.s001.xlsx]

## Sheet: Results
									125 meter quare on the roof														125 meter quare on the roof
Annual Energy consumption of the bulding for various climatic locations							Annual energy generation by rooftop PV system for various climatic locations							Net Building energy consumption by rooftop PV system for various climatic locations							Average monthly global irradiation received by the modules (kWh/m2)
Month	Cities						Month	Cities						Month	Cities						Month	Cities
	Abha	Dammam	Najran	Riyadh	Tabuk			Abha	Dammam	Najran	Riyadh	Tabuk			Abha	Dammam	Najran	Riyadh	Tabuk			Abha	Dammam	Najran	Riyadh	Tabuk
Jan	1003	602.3	530.024	782.99	1174.48		Jan	4711.26	3663.8	5328.3	4839.2	5004.52		Jan	3708.26	3061.5	4798.28	4056.21	3830.04		Jan	183.98	170.04	216.31	191.7	193.34
Feb	800	402	353.76	522.6	783.9		Feb	4658.52	3591.15	4983.64	4745.66	4849.97		Feb	3858.52	3189.15	4629.88	4223.06	4066.07		Feb	187.43	166.71	210.43	194.78	194.04
Mar	796	589.8	489.534	572.106	418.758		Mar	5092.17	4135.68	5242.99	5117.24	5459.23		Mar	4296.17	3545.88	4753.46	4545.13	5040.47		Mar	205.11	192.27	225.89	215.6	227.66
Apr	1043.79	1581.5	1312.64	1534.06	1122.87		Apr	4578.86	3942.04	4620.61	4549.21	5084.22		Apr	3535.07	2360.54	3307.96	3015.15	3961.36		Apr	185.7	183.78	203.83	196.14	219.73
May	1993.13	3019.9	2506.52	2929.3	2144.13		May	4305.04	4355.78	4374.63	4466.16	4994.57		May	2311.91	1335.88	1868.11	1536.86	2850.44		May	178.74	203.49	198.08	200.68	220.78
Jun	2548.92	3862	3205.46	3746.14	2742.02		Jun	4008.02	4400.15	4043.05	4349.31	4866.97		Jun	1459.1	538.15	837.59	603.17	2124.95		Jun	169.31	205.91	185.29	200.68	220.88
Jul	2591.75	3926.9	3259.33	3809.09	2788.1		Jul	3922.58	4469.24	4181.89	4483	5001.19		Jul	1330.83	542.34	922.563	673.907	2213.09		Jul	161.49	209.03	187.53	205.84	227.98
Aug	2610.7	3955.6	3283.15	3836.93	2808.48		Aug	4152.03	4636.3	4413.43	4693.53	5138.76		Aug	1541.33	680.7	1130.28	856.598	2330.28		Aug	168.44	216.16	197.48	211.55	228.74
Sep	2251.92	3412	2831.96	3309.64	2422.52		Sep	4714	4686.95	4806.84	4884.98	5128.55		Sep	2462.08	1274.95	1974.88	1575.34	2706.03		Sep	193.92	217.81	214.84	218.4	224.56
Oct	1873.48	2838.6	2356.04	2753.44	2015.41		Oct	5543.79	4595.01	5431.68	5325.76	5091.36		Oct	3670.31	1756.41	3075.64	2572.32	3075.95		Oct	224.81	212.97	236.87	230.41	215.43
Nov	708.18	1073	944.24	1394.9	2092.35		Nov	4936	3624.87	5255.2	4756.39	4733.69		Nov	4227.82	2551.87	4310.96	3361.49	2641.34		Nov	196.09	168.17	221.07	194.99	189.07
Dec	874.415	488.5	429.88	635.05	952.575		Dec	5161.03	3709.32	5479.12	5015.39	4851.26		Dec	4286.61	3220.82	5049.24	4380.34	3898.69		Dec	202.77	172.04	223.16	199.33	188.04
Annual	19095.3	25752.1	21502.5	25826.3	21465.6		Annual	55783.3	49810.3	58161.4	57225.8	60204.3		Annual	36688	24058.2	36658.8	31399.6	38738.7		Annual	188.15	193.2	210.07	205.01	212.52
							Reduction in CO2e emission by the rooftop PV system for various climatic locations
							Month	Cities
								Abha	Dammam	Najran	Riyadh	Tabuk
							Jan	174.882	136	197.786	179.631	185.768
							Feb	172.924	133.303	184.993	176.159	180.031
							Mar	189.021	153.516	194.62	189.952	202.647
							Apr	169.967	146.329	171.517	168.867	188.726
							May	159.803	161.687	162.386	165.784	185.398
							Jun	148.778	163.334	150.078	161.446	180.662
							Jul	145.606	165.898	155.232	166.409	185.644
							Aug	154.123	172.099	163.827	174.224	190.751
							Sep	174.984	173.98	178.43	181.33	190.372
							Oct	205.785	170.567	201.624	197.692	188.991
							Nov	183.224	134.555	195.073	176.557	175.715
							Dec	191.577	137.69	203.385	186.171	180.079
							Annual	2070.68	1848.96	2158.95	2124.22	2234.78

## Sheet: consumption vs generation
Annual Energy consumption and energy Generation rooftop PV system for different locations
Cities	Annual Energyconsumption by building (kWh)	Annual Energy Generation (kWh)
Abha	19095.3	55783.3
Dammam	25752.1	49810.3
Najran	21502.5	58161.4
Riyadh	25826.3	57225.8
Tabuk	21465.6	60204.3

## Sheet: Weather
Table 4: Annual average of weather data for the selected cities of Saudi Arabia (Notes: DBT-Dry Bulb Temperature; GHR – Global Horizontal Radiation; Avg-Average; Min-Minimum; Max-Maximum)
SN	Cities	DBT (Avg)	DBT	DBT	GHR (Avg)	Altitude	CDD	HDD
			(Min)	(Max)
		0C	0C	0C	Wh/m2	(m)	(Days)	(Days)
1	Abha	18.7	9.8	28.1	494.8	2093	1240	507
2	Dhahran	26.7	16.9	38.1	399	17	3668	283
3	Najran	25.8	12.8	36.3	426.5	444	3222	226
4	Riyadh	26.8	15.9	37.9	405.9	768	3561	380
5	Tabuk	22.1	10.6	34.7	400.6	622	2592	650

## Sheet: irradiation vs genertation
Annual Energy Generation and Average Global irradiation of rooftop PV system for different locations
Cities	Annual Energy Generation (kWh)	Annual Average Global irradiation (kWh/m2)
Abha	55783.3	188.15
Dammam	49810.3	193.2
Najran	58161.4	210.07
Riyadh	57225.8	205.01
Tabuk	60204.3	212.52

## Sheet: co2
Annual Energy Generation, Net Buildign Energy,and equivalent redcution in CO2 e emission of rooftop PV system
Cities	Annual Energy Generation (kWh)	Net Buildign Energy (kWh)	CO2 e emission (Kg of CO2 e)
Abha	55783.3	36688	2070.68
Dammam	49810.3	24058.2	1848.96
Najran	58161.4	36658.8	2158.95
Riyadh	57225.8	31399.6	2124.22
Tabuk	60204.3	38738.7	2234.78

## Sheet: Losses
Angular loss, Spectral loss, temperature and low irradiance loss of roof top PV system for different locations
SN	Cities	AOI loss (%)	Spectral effects (%)	Temperature and low irradiance loss (%)
1	Abha	2.71	0.84	9.43
2	Dammam	2.47	0.97	8
3	Najran	2.55	1.02	15.4
4	Riyadh	2.48	0.99	14.8
5	Tabuk	2.5	1.36	13.19
